# Supplementary material for: Effectiveness of computer-based interventions for community-dwelling people with cognitive decline: a systematic review with meta-analyses
Source: BMC Geriatr. 2023 Apr 12;23:229. doi: 10.1186/s12877-023-03941-y (PMC10091663; doi:10.1186/s12877-023-03941-y)
Supplement: Supplementary file 3 — Additional file 3. Outcomes of the systematic review and the respective assigned instruments identified in the studies. [file 12877_2023_3941_MOESM3_ESM.xlsx]

## Sheet: Tabelle1
Additional file 3 Table 1: Outcomes of the systematic review and the respective assigned instruments identified in the studies
Global cognition	Memory	Working memory	Attention/concentration/processing speed	Executive functions	Language	Visuospatial/constructional abilities
Ref.: 45-47, 50, 51, 53, 56, 59, 61, 63-66, 69	Ref.: 45-49, 51, 53-59, 62, 63, 65-67	Ref.: 48, 51-53, 55, 57, 58, 60, 61, 65-67, 69	Ref.: 45, 46, 48-55, 59-61, 63-67	Ref.: 45, 46, 48-51, 53-55, 58-61, 64-67, 69	Ref.: 46, 48, 49, 54, 60, 66	Ref.: 46, 49, 51, 55, 59
Mini Mental State Examination (MMSE)	RBANS, list learning	WMS III, letter number sequenceing	TMT A	TMT B	RBANS, Picture Naming	RBANS, copy
Montreal Cognitive Assessment (MoCA)	RBANS, story memory	WMS III, spatial span forward	ACE, attention/concentration	ACE, verbal fluency	Boston Naming Test	RBANS, line orientation
Repeatable Battery for Assessment of Cognitive Status (RBANS), total score	RBANS, list recall	WMS III, spatial span backward	Alters-Konzentrationstest (AKT), time	EXAMINER, verbal fluency	ACE, language	Rey-Osterreith Complex Figure, copy
Milan Overal Dementia Assessment (MODA)	RBANS, list recognition	WMS III, spatial span	CANTAB-Rapid visual information processing (RVP)	EXAMINER, cognitive control	Token Test, DeRenzi	ACE, Visuospatial
Mattis Dementia Rating Scale	RBANS, story telling	Wechsler adult intelligence scale (WAIS) III, digit span	CANTAB-Reaction time (RT)	CANTAB - SWM, strategy		Constructional Praxis Test
Addenbrooke's Cognitive Examination (ACE), total score	RBANS, story recognition	EXAMINER, working memory	CANTAB-Choice reaction time (CRT), correct trials	CANTAB- Intra-/extra-dimensional set shifting (IED), errors (adj.)
Addenbrooke's Cognitive Examination (Revised) (ACER), total score	RBANS, immediat memory	RBANS, digit span	CANTAB-Choice reaction time (CRT), time latency	Shape Trail Test Version B
	California verbal learning test (CVLT) , totals learned	Digit Span, forward	Stroop Color-Word Test (SCWT), words, personal tempo, time (sec.)	Rule Shift Cards Test, errors
	CVLT, delayed free recall	Digit Span, backward	SCWT, colors, perception factor (sec.)	Go/no go reaction time
	CVLT II, delayed recall	Corsi block tapping test	SCWT, color word interference test, naming (ie. word), score	Design Fluency Test (Delis Kaplan)
	CVLT II, short delayed (cued) recall		SCWT, color word interference test, reading (ie. color), score	Delis Kaplan, Color Word Interference Test, inhibition (interference)
	CVLT II, immediate recall		Digit Cancellation Test	Delis Kaplan, Color Word Interference Test, inhibition switching
	CVLT II, intrusions error		Symbol Digit Substitution Test	Delis Kaplan, Verbal fluency test, category fluency
	CVLT II, memory decay		Digit Symbol Coding Test	Delis Kaplan, Verbal fluency test, category switching
	CVLT II, Trial 1		Useful Field of View (UFOV)	Semantic verbal fluency
	CVLT II, Trial B		Shape Trail Test Version A	Phonemic verbal fluency
	CVLT II, Trial 5			Word fluency test (Korean names)
	CVLT II, total hits recognition trial			Word fluency test (animals)
	CVLT II, perseverative errors			Verbal fluency test, letter fluency
	CVLT II, short delay free recall			Verbal fluency test (supermarket)
	CVLT II, long delay free recall			Controlled Oral Word Association Test (COWAT)
	CVLT II, long delay cued recall			Category Fluency Test (CFT)
	CANTAB-Paired associated learning (PAL), error (adj.)
	CANTAB-Pattern recognition memory (PRM), % correct
	CANTAB-Spatial working memory (SWM), errors
	CANTAB-Delayed matching sample (DMS), percent correct
	CANTAB-DMS, percent correct (all delays)
	Rey-Osterreith Complex Figure, recall/36
	Rey-Osterreith Complex Figure, long delay recall
	Rey-Osterreith Complex Figure, short delay recall
	Wechsler memory scale (WMS) III, logical memory, short/long delay recall
	WMS III, faces, short/long delay recall
	WMS III, span board
	Doors recognition subtest (Set A)
	Doors recognition subtest (Set B)
	Delayed Matching Sample Task (DMS48)
	BEM144 (12-word-list-recall test), total score
	Word list memory test
	Word list recall test
	Word list recognition test
	Word list learning test
	ACE, memory
	Auditory Verbal Learning Test (AVLT), immediate recall
	AVLT, 5min recall
	AVLT, 20 min recall
	AVLT, recognition
	Brief visuospatial memory test - Revised
	Hong Kong List Learning Test (HKLLT)
	Brief Assessment of Prospective Memory (BAPM), short form
	Location Learning Test (revised), displacement score delayed recall
	Location Learning Test (revised), displacement score trial 1-5
	16-item free and cued reminding test
	Recall, word recognition and delayed word memory test, recall
	Recall, word recognition and delayed word memory test, delayed memory
	Recall, word recognition and delayed word memory test, word recognition
	Prose memory
	Verbal selective reminding
	Selective reminding test/task (recognition) "Recognition hits"
	Selective reminding test/task (false positives) "Recognition false-positive"
